# Supplementary material for: Comparative transcriptomic analysis of seed coats with high and low lignin contents reveals lignin and flavonoid biosynthesis in Brassica napus
Source: BMC Plant Biol. 2021 May 29;21:246. doi: 10.1186/s12870-021-03030-5 (PMC8164251; doi:10.1186/s12870-021-03030-5)
Supplement: Supplementary file 1 — Additional file 1: Table S1. Variance analysis of the hull lignin content in B. napus L."*" significant at P < 0.05. Table S2. Quality of the sequencing data. Table S3. Alignment efficiency statistics of the sequencing data. Table S4. Numbers of DEGs. Table S5. Primers used for real-time quantitative PCR. Table S6. The key DEGs related to plant hormone synthesis between each sample pair. Table S7. The key DEGs encoding MYB TFs between each sample pair. [file 12870_2021_3030_MOESM1_ESM.zip › Table S1.xlsx]

## Sheet: Sheet1
	Table S1 Variance analysis of the hull lignin content in B. napus L..
	Source of variation	SS	DF	MS	F value
	variation among groups	141.895	5	28.379	58.827*
	variation within groups	5.789	12	0.482
	Total variation	147.684	17
