# Supplementary material for: Comparative transcriptomic analysis of seed coats with high and low lignin contents reveals lignin and flavonoid biosynthesis in Brassica napus
Source: BMC Plant Biol. 2021 May 29;21:246. doi: 10.1186/s12870-021-03030-5 (PMC8164251; doi:10.1186/s12870-021-03030-5)
Supplement: Supplementary file 1 — Additional file 1: Table S1. Variance analysis of the hull lignin content in B. napus L."*" significant at P < 0.05. Table S2. Quality of the sequencing data. Table S3. Alignment efficiency statistics of the sequencing data. Table S4. Numbers of DEGs. Table S5. Primers used for real-time quantitative PCR. Table S6. The key DEGs related to plant hormone synthesis between each sample pair. Table S7. The key DEGs encoding MYB TFs between each sample pair. [file 12870_2021_3030_MOESM1_ESM.zip › Table S2.xlsx]

## Sheet: Sheet1
	Table S2 The quality of sequencing data.
	Samples	Clean reads	Clean bases	GC Content	%≥Q30
	HC1	24880517	7430870196	0.4693	0.9172
	HC2	24752193	7378489040	0.4691	0.9133
	HC3	24853686	7395072134	0.4679	0.9288
	HE1	32918349	9825138310	0.4893	0.9205
	HE2	30478816	9091712476	0.4909	0.9228
	HE3	26278200	7847730646	0.4911	0.9295
	LC1	26936804	8035405476	0.4653	0.9159
	LC2	32858090	9811742074	0.4709	0.917
	LC3	29265863	8741057198	0.4704	0.9187
	LE1	25450023	7584999478	0.4866	0.9217
	LE2	24568498	7325399820	0.4911	0.9224
	LE3	27285604	8110408840	0.4867	0.9252
