# Supplementary material for: Comparative transcriptomic analysis of seed coats with high and low lignin contents reveals lignin and flavonoid biosynthesis in Brassica napus
Source: BMC Plant Biol. 2021 May 29;21:246. doi: 10.1186/s12870-021-03030-5 (PMC8164251; doi:10.1186/s12870-021-03030-5)
Supplement: Supplementary file 1 — Additional file 1: Table S1. Variance analysis of the hull lignin content in B. napus L."*" significant at P < 0.05. Table S2. Quality of the sequencing data. Table S3. Alignment efficiency statistics of the sequencing data. Table S4. Numbers of DEGs. Table S5. Primers used for real-time quantitative PCR. Table S6. The key DEGs related to plant hormone synthesis between each sample pair. Table S7. The key DEGs encoding MYB TFs between each sample pair. [file 12870_2021_3030_MOESM1_ESM.zip › Table S3.xlsx]

## Sheet: Sheet1
	Table S3 Alignment efficiency statistics of the sequencing data.
	Samples	Total Reads	Mapped Reads	Uniq Mapped Reads	Multiple Map Reads	Reads Map to '+'	Reads Map to '-'
	HC1	49761034	35,764,888 (71.87%)	32,942,034 (66.20%)	2,822,854 (5.67%)	15,282,226 (30.71%)	17,501,246 (35.17%)
	HC2	49504386	35,359,576 (71.43%)	32,562,663 (65.78%)	2,796,913 (5.65%)	15,202,953 (30.71%)	17,280,015 (34.91%)
	HC3	49707372	36,521,247 (73.47%)	33,591,093 (67.58%)	2,930,154 (5.89%)	15,215,906 (30.61%)	17,767,327 (35.74%)
	LC1	53873608	38,578,065 (71.61%)	35,572,994 (66.03%)	3,005,071 (5.58%)	17,104,637 (31.75%)	18,960,053 (35.19%)
	LC2	65716180	46,787,522 (71.20%)	42,730,982 (65.02%)	4,056,540 (6.17%)	18,111,061 (27.56%)	22,758,379 (34.63%)
	LC3	58531726	40,985,925 (70.02%)	37,689,675 (64.39%)	3,296,250 (5.63%)	15,929,333 (27.21%)	19,931,568 (34.05%)
	HE1	65836698	51,107,710 (77.63%)	46,637,635 (70.84%)	4,470,075 (6.79%)	22,910,594 (34.80%)	25,121,683 (38.16%)
	HE2	60957632	47,782,903 (78.39%)	43,194,772 (70.86%)	4,588,131 (7.53%)	20,914,413 (34.31%)	23,384,024 (38.36%)
	HE3	52556400	41,476,354 (78.92%)	37,430,666 (71.22%)	4,045,688 (7.70%)	16,397,584 (31.20%)	20,049,077 (38.15%)
	LE1	50900046	39,031,800 (76.68%)	35,374,270 (69.50%)	3,657,530 (7.19%)	15,384,138 (30.22%)	19,046,566 (37.42%)
	LE2	49136996	37,757,981 (76.84%)	34,086,102 (69.37%)	3,671,879 (7.47%)	14,711,615 (29.94%)	18,357,063 (37.36%)
	LE3	54571208	41,816,662 (76.63%)	38,102,709 (69.82%)	3,713,953 (6.81%)	18,227,923 (33.40%)	20,377,090 (37.34%)
