# Supplementary material for: Comparative transcriptomic analysis of seed coats with high and low lignin contents reveals lignin and flavonoid biosynthesis in Brassica napus
Source: BMC Plant Biol. 2021 May 29;21:246. doi: 10.1186/s12870-021-03030-5 (PMC8164251; doi:10.1186/s12870-021-03030-5)
Supplement: Supplementary file 1 — Additional file 1: Table S1. Variance analysis of the hull lignin content in B. napus L."*" significant at P < 0.05. Table S2. Quality of the sequencing data. Table S3. Alignment efficiency statistics of the sequencing data. Table S4. Numbers of DEGs. Table S5. Primers used for real-time quantitative PCR. Table S6. The key DEGs related to plant hormone synthesis between each sample pair. Table S7. The key DEGs encoding MYB TFs between each sample pair. [file 12870_2021_3030_MOESM1_ESM.zip › Table S4.xlsx]

## Sheet: Sheet1
	Table S4 The number of DEGs.
	DEG Set	DEG Number	Up-regulated	Down-regulated
	HC1 vs HC2	1503	800	703
	HC1 vs HC3	2584	1655	929
	HC2 vs HC3	1413	903	510
	HE1 vs HE2	3457	1178	2279
	HE1 vs HE3	4555	2346	2209
	HE2 vs HE3	2193	1489	704
	LC1 vs HC1	2111	1224	887
	LC1 vs LC2	1894	1023	871
	LC1 vs LC3	2184	1325	859
	LC2 vs HC2	2254	1337	917
	LC2 vs LC3	1058	537	521
	LC3 vs HC3	2513	1536	977
	LE1 vs HE1	1937	1200	737
	LE1 vs LE2	3942	1480	2462
	LE1 vs LE3	3165	1971	1194
	LE2 vs HE2	1844	1038	806
	LE2 vs LE3	1873	1381	492
	LE3 vs HE3	2866	1330	1536
