# Supplementary material for: Comparative transcriptomic analysis of seed coats with high and low lignin contents reveals lignin and flavonoid biosynthesis in Brassica napus
Source: BMC Plant Biol. 2021 May 29;21:246. doi: 10.1186/s12870-021-03030-5 (PMC8164251; doi:10.1186/s12870-021-03030-5)
Supplement: Supplementary file 1 — Additional file 1: Table S1. Variance analysis of the hull lignin content in B. napus L."*" significant at P < 0.05. Table S2. Quality of the sequencing data. Table S3. Alignment efficiency statistics of the sequencing data. Table S4. Numbers of DEGs. Table S5. Primers used for real-time quantitative PCR. Table S6. The key DEGs related to plant hormone synthesis between each sample pair. Table S7. The key DEGs encoding MYB TFs between each sample pair. [file 12870_2021_3030_MOESM1_ESM.zip › Table S5.xlsx]

## Sheet: Sheet1
	Table S5 Primers used for real-time quantitative PCR.
	Gene ID	Forward primers (5'--3')	Reverse primers (5'--3')
	BnaA05g07370D	GGGTGATGGAGAGTATGGGCA	CGGAGTGTGGTAGTGTGTGGC
	BnaC05g42780D	CCTTGCAGCTTTGCTTACCCG	TACCCACAACCGACCGCCCTC
	BnaC04g14330D	GAACCTCACCAAAGAAGTCCTC	CATCCTTCTCTGTTCTGCTGAA
	BnaC06g08930D	ATACAGAGGTGTAAAGTGACGG	GATTTCACAACCCTAATCGAGC
	BnaA03g50850D	AGAACCATGGAACGTATGACTT	ACTCCTCCAACTTTCACAAGAT
	BnaA07g35280D	TAACCGTGACCCTCAAACCA	TCTTCCCATAGCAATACCAA
	BnaC01g02400D	GATGCTGGAGATGTTGTTGA	CGGGTAAGTTTGATGGAGTT
	BnaAnng33960D	CAAAATACGGCGATCATCTTGT	CCACCAAGTTAAACCTCTTTGG
	BnaC09g34170D	GACCGGCTTACATTACACAATG	CTCGTTTATAAGTTGCTCCACG
	BnaAnng10890D	CCGCCACCCTCCGCCTTTT	TGTTTCGCCTTCACCACCG
	BnaC07g42360D	CTAAATGCCGCAACAAAGTTTC	TTTAAGTTAAAACCGGGCTGTG
	BnaC02g01710D	CTTGGAATGTGTCTTGGGAT	ACGACTGATTGAGGGTTAGG
	BnaC09g00190D	TCGTACGGTGAAGATTCGCT	CGCCTTGGTATCCTGGTGGT
	BnaA07g11700D	CTGAGCTCAAAGTCTCTCTCAA	TCTTAAGCCGGTCATAGAACTC
	BnaC02g00990D	ATCTCTACAAGTTCAACCCCTG	AACACGAGCGCTTTCTTAATAC
	BnaC02g01470D	TATACCAACCTCACTCTCTCCA	GCGAGATACTCAACGTTTTGAA
	BnaC02g02740D	TTGCTCCACCTTCATTTTCTT	AATTCCTCCAGTCTTGCTTTG
	BnaC02g04540D	ACTGGGTTCTTTGTCGTATCTTCC	GGTTTTATCTTCGGTTTTGTTTGT
	BnaC02g07990D	ATCTCAAGAAACCTGTCTGAGC	CCCTCAGGTCACATAGATCTTC
	BnaA08g26750D	GGAACAAAAATCGCAAAAC	TGGAATCCCTGATCCCAAG
	BnaC03g20830D	AGCAAGTACGATAGGATTCTCG	CGGGATCACATGATTAGAAGGA
	BnaCnng06440D	GGAATCAAACGTGGAAACTTCA	GTTTGCAACGTGATGTTTTCTG
