# Supplementary material for: Comparative transcriptomic analysis of seed coats with high and low lignin contents reveals lignin and flavonoid biosynthesis in Brassica napus
Source: BMC Plant Biol. 2021 May 29;21:246. doi: 10.1186/s12870-021-03030-5 (PMC8164251; doi:10.1186/s12870-021-03030-5)
Supplement: Supplementary file 1 — Additional file 1: Table S1. Variance analysis of the hull lignin content in B. napus L."*" significant at P < 0.05. Table S2. Quality of the sequencing data. Table S3. Alignment efficiency statistics of the sequencing data. Table S4. Numbers of DEGs. Table S5. Primers used for real-time quantitative PCR. Table S6. The key DEGs related to plant hormone synthesis between each sample pair. Table S7. The key DEGs encoding MYB TFs between each sample pair. [file 12870_2021_3030_MOESM1_ESM.zip › Table S6.xlsx]

## Sheet: Sheet1
	Table S6 The key DEGs related to plant hormone synthesis between each sample pair.
	Gene ID	LC1 vs HC1		LC2 vs HC2		LC3 vs HC3		Annotation
		Log2FC	FDR	Log2FC	FDR	Log2FC	FDR
	BnaC02g01710D	3.86094	0	3.7118	0	4.70417	0	Gibberellin 20-oxidase 3
	BnaC09g00190D	-6.24738	0	-6.50861	0	-5.91245	6.66e-16	Dormancy/auxin associated family protein
	BnaA07g11700D	-	-	4.24835	6.3e-08	4.13341	0.00118293	Jasmonic acid carboxyl methyltransferase
